# Supplementary material for: Analysis of IFITM-IFITM Interactions by a Flow Cytometry-Based FRET Assay
Source: Int J Mol Sci. 2019 Aug 8;20(16):3859. doi: 10.3390/ijms20163859 (PMC6719045; doi:10.3390/ijms20163859)
Supplement: Supplementary file 1 [file ijms-20-03859-s001.zip]

Archive with 1 entries (1 files):
- ijms-554012-supplementary.pdf
